# Supplementary material for: 4-Meth­oxy-N-(2-nitro­benzyl­idene)aniline
Source: Acta Crystallogr Sect E Struct Rep Online. 2008 Sep 27;64(Pt 10):o2027. doi: 10.1107/S1600536808025117 (PMC2959339; doi:10.1107/S1600536808025117)
Supplement: Supplementary file 2 [file e-64-o2027-Isup2.hkl]

# 
# h,k,l, Fc-squared, Fo-squared, sigma(Fo-squared) and status flag 
# 
data_I 
_shelx_title ' B in P2(1)2(1)2(1)' 
_shelx_refln_list_code          4 
_shelx_F_calc_maximum      169.03 
_exptl_crystal_F_000       536.00 
_reflns_d_resolution_high  0.7836 
 
loop_ 
 _symmetry_equiv_pos_as_xyz 
 'x, y, z' 
 '-x+1/2, -y, z+1/2' 
 '-x, y+1/2, -z+1/2' 
 'x+1/2, -y+1/2, -z' 
 
_cell_length_a     4.0010 
_cell_length_b     7.8410 
_cell_length_c    40.4470 
_cell_angle_alpha  90.000 
_cell_angle_beta   90.000 
_cell_angle_gamma  90.000 
 
_shelx_F_squared_multiplier     1.000 
 
loop_ 
 _refln_index_h 
 _refln_index_k 
 _refln_index_l 
 _refln_F_squared_calc 
 _refln_F_squared_meas 
 _refln_F_squared_sigma 
 _refln_observed_status 
   2   0   0       31.87       35.75      5.60 o 
   4   0   0       18.91        0.00     18.22 o 
   1   1   0     3457.78     3590.21     71.75 o 
   2   1   0      738.42      764.89     16.36 o 
   3   1   0        2.14        3.62     18.19 o 
   4   1   0        2.31        2.20      8.42 o 
   0   2   0       61.07       62.20      5.50 o 
   1   2   0      231.48      227.36      5.60 o 
   2   2   0       25.59       31.56      5.04 o 
   3   2   0        9.19       14.71      5.30 o 
   4   2   0        0.94        0.89     12.67 o 
   1   3   0      142.26      142.34      5.29 o 
   2   3   0      398.49      412.05     10.38 o 
   3   3   0        1.50      -15.74     15.74 o 
   4   3   0        0.08       -2.89      8.99 o 
   0   4   0      149.29      147.47      5.92 o 
   1   4   0       24.14       17.43      3.47 o 
   2   4   0      246.05      261.84      9.29 o 
   3   4   0      105.47       79.64     34.33 o 
   4   4   0        2.40       -1.89     12.88 o 
   1   5   0       83.27       86.02      7.52 o 
   2   5   0       59.43       58.83      6.21 o 
   3   5   0       13.03       20.90     13.31 o 
   4   5   0        0.83       -7.72     28.97 o 
   0   6   0      183.15      181.72      8.83 o 
   1   6   0      367.15      398.58     45.46 o 
   2   6   0        0.76       -0.67      7.17 o 
   3   6   0        3.28        8.47     12.82 o 
   4   6   0        7.79      -19.02     19.02 o 
   1   7   0       78.70       91.74      8.10 o 
   2   7   0       23.89       28.96     13.05 o 
   3   7   0        0.81       12.52     13.61 o 
   0   8   0       86.83       84.15      9.31 o 
   1   8   0       74.16       76.83      9.67 o 
   2   8   0        0.89      -14.88     14.88 o 
   3   8   0        2.33      -13.61     18.66 o 
   1   9   0        0.01        1.97     16.90 o 
   2   9   0       44.15       59.59     10.62 o 
   1   0   1      837.11      966.89     25.76 o 
   2   0   1       46.35       53.34      6.24 o 
   3   0   1       14.56       10.57     15.32 o 
   4   0   1        8.98      -22.76     22.76 o 
   0   1   1      492.62      436.67     14.80 o 
   1   1   1     6644.58     7086.34     75.90 o 
   2   1   1      620.73      622.02     12.85 o 
   3   1   1        3.49       -6.16      8.65 o 
   4   1   1       10.63      -11.60     14.06 o 
   0   2   1     4666.27     4229.17     52.58 o 
   1   2   1      480.14      482.73     10.76 o 
   2   2   1      562.62      601.52     13.23 o 
   3   2   1       37.36       26.24      7.17 o 
   4   2   1        5.70       -0.49     15.88 o 
   0   3   1       49.29       47.03      3.26 o 
   1   3   1      261.33      247.74      6.78 o 
   2   3   1      100.05      110.70      6.11 o 
   3   3   1       58.76       68.56     18.80 o 
   4   3   1       16.33       -6.68     16.27 o 
   0   4   1       37.36       39.18      7.31 o 
   1   4   1       13.64        8.64      4.19 o 
   2   4   1       92.76       97.83      6.35 o 
   3   4   1       51.14       46.06      9.11 o 
   4   4   1       12.89       19.24     14.41 o 
   0   5   1       53.42       53.96      5.67 o 
   1   5   1       12.11        5.00      7.78 o 
   2   5   1      105.48      115.34      7.80 o 
   3   5   1       39.69       35.77      9.60 o 
   4   5   1        0.39       23.38     13.47 o 
   0   6   1        0.36        6.57     11.88 o 
   1   6   1       74.31       73.24      6.90 o 
   2   6   1      198.20      197.01     17.81 o 
   3   6   1       15.27       13.67     12.31 o 
   4   6   1        2.26       23.82     16.08 o 
   0   7   1     1406.05     1432.92     30.79 o 
   1   7   1        6.17        7.25      7.20 o 
   2   7   1       24.79       30.50     15.49 o 
   3   7   1        0.21        0.18      9.86 o 
   0   8   1        0.16        3.67     13.75 o 
   1   8   1       18.20       20.63     13.26 o 
   2   8   1        2.85      -12.36     14.49 o 
   3   8   1        0.06        8.49      8.92 o 
   0   9   1        1.46       15.58     14.14 o 
   1   9   1       10.79       -6.35     15.73 o 
   2   9   1        2.73      -18.90     20.09 o 
   0   0   2       64.77       64.26      1.92 o 
   1   0   2      107.83      101.13      4.40 o 
   2   0   2      727.80      716.21     23.02 o 
   3   0   2       48.75       33.26     10.28 o 
   4   0   2       87.68       30.43     31.35 o 
   0   1   2      907.06      837.89     12.37 o 
   1   1   2      416.19      447.72      9.55 o 
   2   1   2       70.23       77.65      5.29 o 
   3   1   2       53.19       54.59     12.87 o 
   4   1   2       27.55       15.53     12.68 o 
   0   2   2       97.50       99.89      5.18 o 
   1   2   2       36.04       37.11      4.68 o 
   2   2   2      515.04      573.95     13.55 o 
   3   2   2      108.89      118.85     38.88 o 
   4   2   2        1.32       -0.57     10.91 o 
   0   3   2       50.98       55.85      3.43 o 
   1   3   2      134.57      141.00      5.26 o 
   2   3   2       13.47       33.14     14.15 o 
   3   3   2      168.89      166.27     34.24 o 
   4   3   2       37.29       24.88     15.53 o 
   0   4   2      486.06      467.12     10.31 o 
   1   4   2      208.46      202.81      7.23 o 
   2   4   2       22.10       16.82      8.63 o 
   3   4   2       32.25       47.13     12.66 o 
   4   4   2        5.04       26.50     15.44 o 
   0   5   2       16.43       13.77      4.43 o 
   1   5   2        0.63       -6.42      7.56 o 
   2   5   2      160.85      161.27      9.08 o 
   3   5   2       79.24       73.70      8.84 o 
   4   5   2        1.57        7.86     14.69 o 
   0   6   2      230.32      223.13      9.81 o 
   1   6   2      535.52      514.75     16.24 o 
   2   6   2      278.42      255.15     11.77 o 
   3   6   2       17.14       18.73      9.48 o 
   4   6   2        0.14       -0.93     21.06 o 
   0   7   2        2.72        1.87      9.34 o 
   1   7   2       93.26       94.62      9.93 o 
   2   7   2       24.41       30.78      8.94 o 
   3   7   2        8.38       17.94     16.13 o 
   0   8   2       18.08       19.54      9.00 o 
   1   8   2       75.52       89.78      9.26 o 
   2   8   2       28.17       21.65     16.57 o 
   3   8   2        3.09       14.74     17.38 o 
   0   9   2       10.14        4.03     10.81 o 
   1   9   2        8.03       15.12     10.76 o 
   2   9   2        8.60       17.71     27.76 o 
   1   0   3      174.27      183.24      6.11 o 
   2   0   3      180.91      183.68      9.66 o 
   3   0   3        6.27       -2.13     11.42 o 
   4   0   3        3.64        3.05     17.02 o 
   0   1   3      410.95      327.73      8.95 o 
   1   1   3     2744.21     2838.71     33.70 o 
   2   1   3     1150.47     1341.41     24.08 o 
   3   1   3      125.39      118.78     47.40 o 
   4   1   3        6.82       -3.08     12.89 o 
   0   2   3      495.53      474.71     10.08 o 
   1   2   3      405.30      380.34      7.68 o 
   2   2   3      368.57      370.94      9.50 o 
   3   2   3       76.95       62.22     17.24 o 
   4   2   3        1.49      -12.03     12.03 o 
   0   3   3        0.90        3.58      6.20 o 
   1   3   3      450.61      398.23      9.86 o 
   2   3   3       63.23       69.70      5.44 o 
   3   3   3       77.93      101.50     38.69 o 
   4   3   3       28.11        0.56     20.10 o 
   0   4   3       83.22       80.50      6.00 o 
   1   4   3       14.94       10.76      7.14 o 
   2   4   3      124.01      140.92     15.18 o 
   3   4   3       21.06       25.98      8.50 o 
   4   4   3       10.74        5.99     12.65 o 
   0   5   3        4.00        3.13      6.44 o 
   1   5   3        1.43       -0.65      9.50 o 
   2   5   3       75.44       75.92      6.42 o 
   3   5   3       40.99       45.08     17.98 o 
   4   5   3        2.02       -0.51     16.96 o 
   0   6   3       28.51        9.50     10.41 o 
   1   6   3      119.11      109.55      7.57 o 
   2   6   3        8.53       -0.53     11.33 o 
   3   6   3        8.72       25.85     17.76 o 
   4   6   3       10.21        4.39     11.41 o 
   0   7   3       86.13       93.78      8.55 o 
   1   7   3      217.68      203.31     10.75 o 
   2   7   3       13.39       16.95     11.70 o 
   3   7   3        8.83       13.20     27.51 o 
   0   8   3        6.93        1.10      7.90 o 
   1   8   3       17.86       20.76     14.98 o 
   2   8   3        1.88        9.25     12.47 o 
   3   8   3        5.76        4.47     17.82 o 
   0   9   3        2.12      -10.16     10.16 o 
   1   9   3        9.66       -0.91     14.67 o 
   2   9   3       10.71       10.58     19.07 o 
   0   0   4      605.71      535.63     11.95 o 
   1   0   4    28572.80    32191.39    172.05 o 
   2   0   4     1346.18     1336.90     38.58 o 
   3   0   4      108.76       12.77     25.04 o 
   4   0   4        0.05        6.10     13.69 o 
   0   1   4     6790.28     6369.18     38.65 o 
   1   1   4     6679.20     6982.95     54.81 o 
   2   1   4       25.05       22.15      4.54 o 
   3   1   4       11.13        9.69      8.56 o 
   4   1   4        7.25        6.81      8.37 o 
   0   2   4      375.27      381.79      8.54 o 
   1   2   4     1089.66     1110.84     19.71 o 
   2   2   4      148.68      150.17      6.47 o 
   3   2   4       33.90       34.40     12.20 o 
   4   2   4        2.71      -12.68     12.68 o 
   0   3   4       49.66       47.10      3.44 o 
   1   3   4       35.61       44.55      7.73 o 
   2   3   4        3.48        8.45      7.22 o 
   3   3   4       68.55       83.36     16.46 o 
   4   3   4        4.38        8.13     14.69 o 
   0   4   4      580.07      555.63     15.38 o 
   1   4   4      429.94      437.28     22.54 o 
   2   4   4       47.06       53.13      5.19 o 
   3   4   4       81.65       90.05     16.39 o 
   4   4   4       13.51       10.04     10.12 o 
   0   5   4       31.00       32.72      4.36 o 
   1   5   4       32.51       37.68      4.36 o 
   2   5   4       28.38       28.41      5.34 o 
   3   5   4       12.07       11.45      8.46 o 
   4   5   4        0.03        6.49     11.79 o 
   0   6   4       44.35       43.40     10.35 o 
   1   6   4      154.01      187.95     15.22 o 
   2   6   4      124.62      134.20      9.01 o 
   3   6   4       16.62       23.18     21.13 o 
   4   6   4        0.20       16.56      9.85 o 
   0   7   4      116.93      115.32      8.73 o 
   1   7   4       46.34       39.18      7.18 o 
   2   7   4       19.87       23.03     12.93 o 
   3   7   4        2.54      -11.36     16.07 o 
   0   8   4       13.94      -17.30     17.30 o 
   1   8   4       39.75       45.41      8.52 o 
   2   8   4       27.63       53.24     12.02 o 
   3   8   4        4.59       23.96     12.00 o 
   0   9   4        1.39      -14.69     15.49 o 
   1   9   4       26.92       35.37     19.11 o 
   2   9   4        6.24       14.82     12.76 o 
   1   0   5     6266.19     6918.15     75.03 o 
   2   0   5        0.13        5.46      8.65 o 
   3   0   5       60.43       25.68     20.99 o 
   4   0   5        1.62        9.22     14.04 o 
   0   1   5     3214.65     2841.54     76.86 o 
   1   1   5     2590.99     2701.84     33.77 o 
   2   1   5      544.72      567.63     13.52 o 
   3   1   5        7.05        2.75     11.98 o 
   4   1   5        7.15       16.63     13.89 o 
   0   2   5      223.17      231.05      9.49 o 
   1   2   5     1248.15     1297.67     54.78 o 
   2   2   5      337.15      339.97      9.22 o 
   3   2   5       76.43       88.02     22.24 o 
   4   2   5       13.43       -2.67     14.27 o 
   0   3   5      662.17      666.77     13.97 o 
   1   3   5     1110.79     1151.24     23.03 o 
   2   3   5      246.44      251.38     11.11 o 
   3   3   5      153.58      130.57     16.53 o 
   4   3   5        3.96       23.29      8.04 o 
   0   4   5        3.28        3.36      6.11 o 
   1   4   5      127.46      121.47      5.82 o 
   2   4   5       67.00       69.86      6.04 o 
   3   4   5       12.89        7.36     11.19 o 
   4   4   5        3.53        4.41     11.44 o 
   0   5   5      209.97      191.86      8.01 o 
   1   5   5      377.98      348.53     10.68 o 
   2   5   5       83.05       83.36     11.28 o 
   3   5   5       20.82       16.97      9.59 o 
   4   5   5        7.09       -7.82     18.37 o 
   0   6   5      353.79      352.72     11.83 o 
   1   6   5      457.78      422.19     23.66 o 
   2   6   5       28.46       44.27      8.94 o 
   3   6   5        6.66       33.95     27.69 o 
   4   6   5        0.55       11.19     17.02 o 
   0   7   5        4.97        2.75      9.91 o 
   1   7   5      223.02      206.88     11.57 o 
   2   7   5        3.92      -14.77     14.77 o 
   3   7   5       30.29       28.49     20.64 o 
   0   8   5       70.85       61.83      8.73 o 
   1   8   5       33.80       35.19     14.11 o 
   2   8   5        7.44       27.16     11.56 o 
   3   8   5        1.97       -8.09     19.09 o 
   0   9   5        0.02      -17.06     18.58 o 
   1   9   5       24.27       32.93      8.89 o 
   2   9   5        9.77       31.40     13.94 o 
   0   0   6      254.05      228.00      6.92 o 
   1   0   6     2981.84     3153.78     50.91 o 
   2   0   6      240.66      221.82     10.65 o 
   3   0   6      209.08      200.66     14.48 o 
   4   0   6       26.55       12.34     19.50 o 
   0   1   6      868.74      782.37     14.36 o 
   1   1   6     1880.09     2110.81     30.64 o 
   2   1   6      749.75      773.22     16.61 o 
   3   1   6       38.02       35.84     26.60 o 
   4   1   6       12.34       -3.26     14.57 o 
   0   2   6       36.86       35.21      2.40 o 
   1   2   6     1626.36     1677.09     49.45 o 
   2   2   6      366.62      370.58     14.36 o 
   3   2   6       96.40      101.25     48.84 o 
   4   2   6        0.91        8.57     11.61 o 
   0   3   6     2144.77     2014.71     82.92 o 
   1   3   6      580.24      647.60     28.27 o 
   2   3   6      412.82      478.81     11.41 o 
   3   3   6       24.98       25.96      7.49 o 
   4   3   6        2.71      -14.14     14.14 o 
   0   4   6      495.27      493.41     11.00 o 
   1   4   6       24.71       17.70      5.96 o 
   2   4   6        5.35       11.60      4.97 o 
   3   4   6       83.05       89.74     26.60 o 
   4   4   6       90.64       59.87     15.43 o 
   0   5   6       90.77       93.98      5.67 o 
   1   5   6       48.93       53.95     11.92 o 
   2   5   6      122.49      118.86      7.53 o 
   3   5   6       32.39       50.36     10.92 o 
   4   5   6        4.25        4.47     14.00 o 
   0   6   6      469.05      406.51     12.89 o 
   1   6   6      160.08      170.80     12.45 o 
   2   6   6       28.75       21.92      6.45 o 
   3   6   6       40.50       42.98      8.49 o 
   4   6   6        5.18       19.59     19.18 o 
   0   7   6       82.48       87.38      9.68 o 
   1   7   6      127.99      145.39     19.33 o 
   2   7   6       64.96       52.34     15.64 o 
   3   7   6       21.48        3.61     16.96 o 
   0   8   6       26.54       20.53      8.77 o 
   1   8   6       16.81        6.59     14.37 o 
   2   8   6        2.84       -2.26     10.40 o 
   3   8   6        0.48        0.27     18.04 o 
   0   9   6        3.69        7.45     14.64 o 
   1   9   6       10.05       -6.80     17.74 o 
   2   9   6        4.28      -18.15     18.15 o 
   1   0   7     1105.68     1137.31     30.89 o 
   2   0   7      628.40      590.85     17.02 o 
   3   0   7       68.89       52.70     10.21 o 
   4   0   7       10.12        9.29     14.18 o 
   0   1   7     2784.33     2639.79     27.78 o 
   1   1   7      399.92      420.61      8.52 o 
   2   1   7      143.86      151.50      6.42 o 
   3   1   7       49.77       37.48      9.40 o 
   4   1   7       22.51       18.89      9.40 o 
   0   2   7      310.88      323.46      9.00 o 
   1   2   7      495.63      479.17     24.93 o 
   2   2   7      472.60      492.62     11.14 o 
   3   2   7       43.63       42.20      6.35 o 
   4   2   7        5.85       -9.24     13.70 o 
   0   3   7      920.71      855.72     32.77 o 
   1   3   7      194.75      217.68      6.55 o 
   2   3   7       97.91       92.84      5.84 o 
   3   3   7       70.24       64.42      7.18 o 
   4   3   7      115.92       92.56     12.06 o 
   0   4   7      315.81      310.60      8.47 o 
   1   4   7      682.05      715.97     29.94 o 
   2   4   7       40.15       46.76      5.54 o 
   3   4   7       21.93        1.19     13.03 o 
   4   4   7        2.60       -8.27     19.96 o 
   0   5   7        0.37        2.78      6.04 o 
   1   5   7       96.89       84.62      6.27 o 
   2   5   7       93.59       91.77      7.95 o 
   3   5   7       13.08        5.15     13.51 o 
   4   5   7        4.70      -17.17     18.66 o 
   0   6   7       20.91       27.62      5.28 o 
   1   6   7       27.14       25.16      7.38 o 
   2   6   7       13.60       15.53     11.59 o 
   3   6   7        3.00       17.13      9.32 o 
   4   6   7        4.64        8.54     13.51 o 
   0   7   7        9.47       -4.00     12.47 o 
   1   7   7       47.49       61.90      7.57 o 
   2   7   7       35.17       30.53      7.51 o 
   3   7   7        3.34       -0.13     19.15 o 
   0   8   7       79.07       92.08      9.15 o 
   1   8   7        4.05       17.67      8.38 o 
   2   8   7        2.35       15.02     15.04 o 
   0   9   7       12.50       25.44     10.05 o 
   1   9   7        0.52        9.40     18.85 o 
   2   9   7        5.76       22.85     16.23 o 
   0   0   8     8989.70     8065.03     68.89 o 
   1   0   8      486.58      478.60     14.69 o 
   2   0   8      511.56      495.29     15.16 o 
   3   0   8      429.32      380.84     19.40 o 
   4   0   8        5.66       11.56      9.79 o 
   0   1   8     3021.87     2878.75     30.47 o 
   1   1   8      223.14      229.24      5.50 o 
   2   1   8      473.20      488.08     14.15 o 
   3   1   8        4.65        7.41      5.22 o 
   4   1   8       11.13        7.58     12.68 o 
   0   2   8      283.36      272.75      5.78 o 
   1   2   8      154.16      133.19      4.84 o 
   2   2   8      610.00      635.28     17.97 o 
   3   2   8       15.71       17.55     10.13 o 
   4   2   8        7.19        5.05      9.51 o 
   0   3   8      272.73      277.05      7.21 o 
   1   3   8      435.66      475.99     10.42 o 
   2   3   8       30.18       36.40     28.08 o 
   3   3   8       47.00       35.52      8.44 o 
   4   3   8       11.18       17.56     13.15 o 
   0   4   8      115.77      115.77      6.12 o 
   1   4   8      128.52      120.59     10.08 o 
   2   4   8        0.28       -0.76     12.48 o 
   3   4   8       20.07       29.97      6.46 o 
   4   4   8       66.33       60.79     21.28 o 
   0   5   8        8.59        7.85      7.81 o 
   1   5   8        0.25       12.68      7.70 o 
   2   5   8      125.50      138.85      8.30 o 
   3   5   8       24.46       20.91     15.08 o 
   4   5   8        2.83       12.83     14.08 o 
   0   6   8        4.48        7.23      6.37 o 
   1   6   8       40.72       51.10      6.52 o 
   2   6   8       68.42       78.47     10.00 o 
   3   6   8       36.13       57.62     10.81 o 
   4   6   8        4.24        8.72     17.94 o 
   0   7   8       18.09        3.51     11.75 o 
   1   7   8       28.66       32.23     20.88 o 
   2   7   8        3.51        2.74     13.12 o 
   3   7   8        6.85       -8.52     10.98 o 
   0   8   8       13.76       17.08     13.44 o 
   1   8   8        3.41        5.09     11.10 o 
   2   8   8        2.99       11.13     12.73 o 
   0   9   8        8.86      -16.13     16.13 o 
   1   9   8        1.26      -10.07     31.09 o 
   2   9   8       43.02       56.04     35.00 o 
   1   0   9     2094.96     2068.21     43.71 o 
   2   0   9      186.79      189.27     10.01 o 
   3   0   9       67.19       53.77      9.22 o 
   4   0   9        0.91       15.74     16.95 o 
   0   1   9     1186.46     1076.44     19.21 o 
   1   1   9      435.63      454.82     13.64 o 
   2   1   9      174.14      183.79      6.93 o 
   3   1   9       94.19       86.28      7.27 o 
   4   1   9        3.65        4.03     13.16 o 
   0   2   9       30.10       28.57      2.69 o 
   1   2   9      299.07      307.50      6.96 o 
   2   2   9     1006.82     1100.29     23.20 o 
   3   2   9       18.59        8.29     11.62 o 
   4   2   9        5.23       16.88     12.41 o 
   0   3   9     1317.98     1271.01     23.79 o 
   1   3   9      311.27      324.90      8.53 o 
   2   3   9      136.43      139.76     11.35 o 
   3   3   9      113.61      106.33     10.07 o 
   4   3   9       56.49       36.15     37.30 o 
   0   4   9      907.55      917.08     19.35 o 
   1   4   9       75.27       82.41      6.46 o 
   2   4   9       55.13       56.16      6.53 o 
   3   4   9       54.36       70.63      6.85 o 
   4   4   9       10.69        5.56     15.24 o 
   0   5   9       65.90       64.63      7.45 o 
   1   5   9       28.17       24.36      6.46 o 
   2   5   9      157.74      138.57     16.82 o 
   3   5   9        1.62       -7.75     14.16 o 
   4   5   9        3.19       17.43     15.75 o 
   0   6   9       30.34       26.44      5.74 o 
   1   6   9       80.06       90.23      7.27 o 
   2   6   9       62.42       64.94     17.59 o 
   3   6   9        1.30        5.31     14.74 o 
   0   7   9      167.10      179.42      9.51 o 
   1   7   9        4.18       13.17     10.63 o 
   2   7   9        3.05       21.14      8.21 o 
   3   7   9       21.02       22.65     17.51 o 
   0   8   9       35.91       38.58      8.83 o 
   1   8   9       26.87       23.47     13.35 o 
   2   8   9       12.45       18.20      9.63 o 
   0   9   9        2.35      -15.35     30.28 o 
   1   9   9        2.48       11.20     10.32 o 
   2   9   9       18.20       18.32     13.15 o 
   0   0  10       25.27       32.84      3.19 o 
   1   0  10       13.67       10.92      8.01 o 
   2   0  10     1154.28     1215.05     38.29 o 
   3   0  10       33.56       24.68     17.23 o 
   4   0  10       17.27       12.69     21.49 o 
   0   1  10      202.10      182.55      7.54 o 
   1   1  10     1467.17     1541.33     28.52 o 
   2   1  10      127.10      164.35      6.81 o 
   3   1  10       37.66       56.15     17.06 o 
   4   1  10        7.89        5.96     14.39 o 
   0   2  10      157.08      154.28      4.59 o 
   1   2  10      118.24      124.07      4.91 o 
   2   2  10      604.75      659.50     14.38 o 
   3   2  10       31.85       29.31     11.03 o 
   4   2  10        1.21        3.39      8.39 o 
   0   3  10     1750.19     1734.44     34.77 o 
   1   3  10     1114.86     1225.24     25.31 o 
   2   3  10      121.82      132.34      6.87 o 
   3   3  10       79.80       63.74      7.98 o 
   4   3  10       36.21       35.04     15.81 o 
   0   4  10       31.40       33.79      4.54 o 
   1   4  10      109.21      120.17      7.66 o 
   2   4  10       27.58       35.05      4.78 o 
   3   4  10      158.77      152.80     10.32 o 
   4   4  10       24.60       15.93      9.50 o 
   0   5  10       64.11       68.67      9.22 o 
   1   5  10       98.06       96.88      6.47 o 
   2   5  10       83.77       73.93      9.58 o 
   3   5  10       41.45       23.75     10.54 o 
   4   5  10        1.83       -3.38     15.09 o 
   0   6  10       74.06       76.46      6.64 o 
   1   6  10       34.75       26.43      5.67 o 
   2   6  10      118.21      152.97     18.91 o 
   3   6  10        7.23        0.00     14.49 o 
   0   7  10        1.89       -0.63      6.99 o 
   1   7  10       86.91       98.94      8.50 o 
   2   7  10        5.90       10.09     11.78 o 
   3   7  10       13.93       29.53      8.31 o 
   0   8  10       24.93       24.52     13.92 o 
   1   8  10        0.44       -2.02     13.49 o 
   2   8  10        1.29        4.87     20.63 o 
   0   9  10        0.11      -16.13     16.13 o 
   1   9  10        1.89       30.90     13.64 o 
   2   9  10       27.18       44.18     15.32 o 
   1   0  11     2020.54     2124.67     46.84 o 
   2   0  11       22.24       29.79      6.17 o 
   3   0  11       21.55       -2.27     15.60 o 
   4   0  11        0.99        3.19     19.43 o 
   0   1  11     1086.76      961.02     20.19 o 
   1   1  11      356.49      378.56      8.37 o 
   2   1  11      422.40      425.99     10.15 o 
   3   1  11      183.34      161.10     15.83 o 
   4   1  11        6.19      -10.35     14.14 o 
   0   2  11      403.27      390.24      8.53 o 
   1   2  11      587.79      567.77     11.90 o 
   2   2  11      156.96      167.75      7.24 o 
   3   2  11      104.83      106.99     10.22 o 
   4   2  11        1.13      -14.12     14.12 o 
   0   3  11     3031.01     2959.52     67.65 o 
   1   3  11      451.00      453.03     10.85 o 
   2   3  11       26.60       27.84      6.48 o 
   3   3  11      131.73      133.56      8.82 o 
   4   3  11       17.24        6.25     15.71 o 
   0   4  11     1737.36     1656.06     32.79 o 
   1   4  11      316.58      311.45     17.16 o 
   2   4  11        1.14        7.30      5.07 o 
   3   4  11        4.05       -8.47     12.66 o 
   4   4  11       13.76       12.28     14.09 o 
   0   5  11       17.46        6.27      8.86 o 
   1   5  11       42.08       50.78      6.67 o 
   2   5  11       49.68       59.29     14.47 o 
   3   5  11        8.77       23.42     13.54 o 
   4   5  11        3.21      -18.31     18.31 o 
   0   6  11       13.50        4.64     11.93 o 
   1   6  11       90.24       81.44     12.02 o 
   2   6  11       23.37       18.97      8.01 o 
   3   6  11        0.54       17.48     10.93 o 
   0   7  11        1.02        7.94     11.22 o 
   1   7  11       12.12       17.22     10.54 o 
   2   7  11       27.10       16.65     14.79 o 
   3   7  11       19.69        5.09     19.57 o 
   0   8  11        1.44      -11.59     11.89 o 
   1   8  11       10.27      -10.12     14.42 o 
   2   8  11        2.28        9.77     16.46 o 
   0   9  11        1.18       -1.85     15.44 o 
   1   9  11        3.65       -9.65     17.87 o 
   0   0  12     4579.49     4459.62     60.83 o 
   1   0  12      382.36      381.48     10.96 o 
   2   0  12      151.88      150.40      9.58 o 
   3   0  12      193.22      184.95     13.84 o 
   4   0  12       15.20        5.53     11.91 o 
   0   1  12      230.26      244.66      7.54 o 
   1   1  12      537.12      490.92     10.96 o 
   2   1  12       37.37       49.59      4.64 o 
   3   1  12       25.80        6.41     22.52 o 
   4   1  12        0.07        7.02      8.47 o 
   0   2  12      392.01      395.07      8.44 o 
   1   2  12      127.53      130.46      5.12 o 
   2   2  12       27.90       25.80      5.48 o 
   3   2  12      131.27      123.81      8.89 o 
   4   2  12       14.59        0.07     15.88 o 
   0   3  12      921.56      911.64     19.28 o 
   1   3  12      234.24      236.15     12.61 o 
   2   3  12       95.08      112.52      6.67 o 
   3   3  12       15.26       17.74      7.24 o 
   4   3  12       36.79       -1.10     33.40 o 
   0   4  12      101.45      115.39     11.53 o 
   1   4  12        9.38        3.82      6.57 o 
   2   4  12       38.33       41.68      4.91 o 
   3   4  12       17.46       32.25      8.10 o 
   4   4  12        3.37        2.20      9.96 o 
   0   5  12      254.73      265.34     13.21 o 
   1   5  12      138.09      134.50      9.01 o 
   2   5  12       82.48       78.98     27.52 o 
   3   5  12       17.54       17.53     14.63 o 
   4   5  12        1.67      -11.50     16.17 o 
   0   6  12       28.23       24.98      5.53 o 
   1   6  12       26.27       11.60     11.67 o 
   2   6  12       29.61       30.68      8.39 o 
   3   6  12       53.57       37.99     12.13 o 
   0   7  12        0.41       -0.42      9.29 o 
   1   7  12       65.89       58.79      8.29 o 
   2   7  12       18.72       20.95     12.55 o 
   3   7  12       16.15       22.87     17.99 o 
   0   8  12        3.13      -14.80     14.80 o 
   1   8  12        2.58      -15.55     18.86 o 
   2   8  12        2.27        3.83     22.83 o 
   0   9  12        0.01        5.12     12.14 o 
   1   9  12       12.30       16.15     14.50 o 
   1   0  13      461.33      474.95     13.03 o 
   2   0  13      565.30      610.50     18.29 o 
   3   0  13      238.86      220.41     15.19 o 
   4   0  13       98.07       26.03     30.15 o 
   0   1  13       56.50       57.25      4.47 o 
   1   1  13        1.33        1.86      4.43 o 
   2   1  13      182.24      191.36      7.55 o 
   3   1  13       17.64       22.56     10.07 o 
   4   1  13       35.98        8.30     17.87 o 
   0   2  13       60.28       64.92      3.81 o 
   1   2  13      148.77      168.06      8.02 o 
   2   2  13       23.55        7.24      9.02 o 
   3   2  13       37.96       19.35     14.32 o 
   4   2  13        5.43       -8.74     13.23 o 
   0   3  13      317.46      296.41      8.11 o 
   1   3  13      376.83      383.64      9.27 o 
   2   3  13       12.75       16.39      4.24 o 
   3   3  13       29.77       22.47     13.99 o 
   4   3  13       51.13       26.64     19.21 o 
   0   4  13       28.49       29.61      4.50 o 
   1   4  13      280.23      299.23      9.34 o 
   2   4  13       21.62        7.95     11.24 o 
   3   4  13       15.62       23.56      7.59 o 
   4   4  13       50.12        3.69     37.76 o 
   0   5  13        1.94        5.78      5.48 o 
   1   5  13       29.42       27.05      7.98 o 
   2   5  13       10.71       12.02      8.86 o 
   3   5  13        4.07        2.10     19.11 o 
   4   5  13        7.43       27.78      8.27 o 
   0   6  13        0.04       10.83      4.27 o 
   1   6  13        9.06       15.22     10.07 o 
   2   6  13       45.81       35.01      9.25 o 
   3   6  13        8.61       15.58     10.02 o 
   0   7  13      104.29      117.76      9.20 o 
   1   7  13       11.59        8.98     12.57 o 
   2   7  13       14.03       11.91     12.16 o 
   3   7  13        0.09        6.91     16.19 o 
   0   8  13        1.06       10.65     13.86 o 
   1   8  13       26.91       18.87      8.06 o 
   2   8  13        5.61        2.03     17.55 o 
   0   9  13        1.57       17.69      9.51 o 
   1   9  13       19.71       22.02      9.22 o 
   0   0  14     1515.03     1386.78     37.38 o 
   1   0  14      499.53      492.53     15.52 o 
   2   0  14        0.27       -1.63      8.86 o 
   3   0  14       86.68       74.77     10.29 o 
   4   0  14       39.47        3.26     25.67 o 
   0   1  14      369.18      360.63     11.28 o 
   1   1  14       28.61       29.96      3.38 o 
   2   1  14      202.25      211.87      8.38 o 
   3   1  14       48.08       46.79     11.17 o 
   4   1  14       13.91      -10.00     15.72 o 
   0   2  14        1.23        8.00      4.81 o 
   1   2  14      418.86      405.23      9.05 o 
   2   2  14       89.71       91.52      6.42 o 
   3   2  14       10.86       21.49      6.39 o 
   4   2  14        0.15       -2.60     29.04 o 
   0   3  14        0.19       -0.65      5.50 o 
   1   3  14      242.28      268.53      8.40 o 
   2   3  14      138.93      159.76     11.10 o 
   3   3  14       97.52       99.35      8.35 o 
   4   3  14       34.27        3.58     17.73 o 
   0   4  14       95.14       97.02      6.04 o 
   1   4  14       44.20       54.81      7.34 o 
   2   4  14        5.66       12.35      9.90 o 
   3   4  14       53.59       69.38     16.63 o 
   4   4  14       72.66       53.90     23.62 o 
   0   5  14        9.22        9.84      5.83 o 
   1   5  14       45.63       45.23      5.89 o 
   2   5  14       20.28       24.77      5.47 o 
   3   5  14       17.06        8.11     13.56 o 
   4   5  14        1.70       -2.67     14.36 o 
   0   6  14       34.67       37.90      7.61 o 
   1   6  14       21.96       27.79      5.44 o 
   2   6  14        1.69       17.25      7.45 o 
   3   6  14       15.80       22.03     12.60 o 
   0   7  14      129.12      123.80      9.15 o 
   1   7  14        4.99        1.20     19.89 o 
   2   7  14        5.11       -0.41     14.28 o 
   3   7  14        7.30      -12.00     15.52 o 
   0   8  14       10.37       -2.94     14.05 o 
   1   8  14        5.31        5.97     22.73 o 
   2   8  14        6.91       24.78      7.90 o 
   0   9  14        2.48        3.90     14.69 o 
   1   9  14        5.09       19.10     16.96 o 
   1   0  15      374.01      389.39     11.88 o 
   2   0  15      195.87      192.66     10.44 o 
   3   0  15        0.09        2.41     13.40 o 
   4   0  15        0.18        3.33     16.59 o 
   0   1  15      208.77      178.78      5.53 o 
   1   1  15      286.67      297.96      7.38 o 
   2   1  15      555.60      592.38     17.32 o 
   3   1  15       40.61       44.82      5.51 o 
   4   1  15        2.32      -12.31     18.47 o 
   0   2  15        0.34       -5.59      5.59 o 
   1   2  15      649.54      650.43     20.51 o 
   2   2  15      222.67      224.90      8.32 o 
   3   2  15       43.57       28.08      8.11 o 
   4   2  15        3.23       10.77     13.91 o 
   0   3  15      502.18      514.22     11.50 o 
   1   3  15      347.53      371.40     14.85 o 
   2   3  15       53.23       45.09      9.93 o 
   3   3  15       59.44       53.83     17.98 o 
   4   3  15       36.74       -0.14     18.77 o 
   0   4  15      127.52      112.52     20.19 o 
   1   4  15      200.86      199.27      8.11 o 
   2   4  15      172.20      186.42     10.47 o 
   3   4  15       15.35        7.11     11.88 o 
   4   4  15       26.38       23.81     11.06 o 
   0   5  15       90.84       88.27      6.57 o 
   1   5  15       13.99       19.37      4.93 o 
   2   5  15       13.01        5.22     19.57 o 
   3   5  15        1.33       -5.47     13.01 o 
   4   5  15        2.66        9.85     14.97 o 
   0   6  15       19.33       18.50      5.51 o 
   1   6  15       12.06       -0.12     18.15 o 
   2   6  15       31.45       42.10     12.34 o 
   3   6  15       10.81       12.29     16.31 o 
   0   7  15       50.68       44.14      9.79 o 
   1   7  15        2.99        7.57     11.05 o 
   2   7  15        0.90       12.60     11.70 o 
   3   7  15        8.54       24.31     19.14 o 
   0   8  15        0.01       11.90     12.61 o 
   1   8  15        8.25        1.90     19.43 o 
   2   8  15        8.66       13.32     10.81 o 
   0   9  15        4.51      -11.78     18.11 o 
   1   9  15       11.12       23.82     41.98 o 
   0   0  16     2465.36     2567.18     54.87 o 
   1   0  16      795.60      782.06     21.69 o 
   2   0  16        1.79       10.42     10.42 o 
   3   0  16       11.58        9.79      7.73 o 
   4   0  16       33.47       33.61     25.60 o 
   0   1  16        2.59        7.77      3.02 o 
   1   1  16      183.01      186.37      6.22 o 
   2   1  16       67.92       75.95      5.69 o 
   3   1  16       47.98       44.05      9.33 o 
   4   1  16        1.24       -9.86     12.24 o 
   0   2  16        2.28        2.77      8.69 o 
   1   2  16       26.76       28.14      6.77 o 
   2   2  16      241.03      248.46      8.96 o 
   3   2  16        4.73       11.25      6.34 o 
   4   2  16       10.20       28.12      8.74 o 
   0   3  16       32.49       36.57      4.01 o 
   1   3  16      300.03      314.75      8.96 o 
   2   3  16      178.97      170.04      8.33 o 
   3   3  16       33.73       30.92     10.39 o 
   4   3  16       21.76       31.08     11.16 o 
   0   4  16       31.52       39.22     13.01 o 
   1   4  16      175.28      178.89     13.06 o 
   2   4  16       20.61       16.75      7.15 o 
   3   4  16        8.92        9.46      8.58 o 
   4   4  16       21.19        2.02     40.77 o 
   0   5  16        2.53        6.61      8.44 o 
   1   5  16       41.32       45.94      5.99 o 
   2   5  16       61.72       68.25     34.79 o 
   3   5  16       40.61       46.83     21.24 o 
   4   5  16        4.77        1.27     43.82 o 
   0   6  16       15.04       10.78      6.24 o 
   1   6  16       26.69        3.87     12.28 o 
   2   6  16      189.86      151.35     26.96 o 
   3   6  16       25.04       37.83     13.37 o 
   0   7  16       18.95       -0.13     10.32 o 
   1   7  16        7.92        9.31     20.63 o 
   2   7  16       25.64       30.37      9.14 o 
   3   7  16        5.01       24.50     17.96 o 
   0   8  16        5.88       -6.10     32.72 o 
   1   8  16        6.55       12.33     18.86 o 
   2   8  16       17.60       13.70     16.77 o 
   0   9  16        7.05        6.90     11.40 o 
   1   9  16        9.06       -0.10     30.88 o 
   1   0  17      340.99      350.03     12.58 o 
   2   0  17       23.50       20.14      6.31 o 
   3   0  17        4.62        4.96     12.69 o 
   4   0  17      185.23       68.05     41.08 o 
   0   1  17      871.34      805.95     16.78 o 
   1   1  17      585.49      652.19     13.69 o 
   2   1  17      202.45      225.15      8.18 o 
   3   1  17      167.49      184.48      9.83 o 
   4   1  17        2.61       13.87     13.51 o 
   0   2  17      196.07      170.13      6.18 o 
   1   2  17       87.74       85.30      5.39 o 
   2   2  17        4.86       10.64      7.00 o 
   3   2  17       21.93       17.44      5.97 o 
   4   2  17        0.48       18.03     11.35 o 
   0   3  17        1.91        6.91      5.46 o 
   1   3  17       69.39       60.72      5.26 o 
   2   3  17       30.20       39.41      7.77 o 
   3   3  17       45.94       35.13      7.22 o 
   4   3  17       16.86        0.94     18.47 o 
   0   4  17      208.28      212.37      8.38 o 
   1   4  17       85.64       87.46      6.38 o 
   2   4  17        5.99        6.28      9.56 o 
   3   4  17       26.30       21.27     12.47 o 
   4   4  17        0.63       13.44     10.87 o 
   0   5  17       12.86       11.50      8.88 o 
   1   5  17       80.60       83.69      6.82 o 
   2   5  17       26.32       13.55      8.06 o 
   3   5  17        6.38        8.44      7.29 o 
   4   5  17        0.36       23.28      9.02 o 
   0   6  17       30.53       30.94      5.77 o 
   1   6  17       12.95        3.74     10.58 o 
   2   6  17       16.68       19.91     11.98 o 
   3   6  17       37.41        8.44     15.31 o 
   0   7  17       85.52       80.76      9.54 o 
   1   7  17       52.03       42.68     19.36 o 
   2   7  17        0.04      -13.63     13.63 o 
   3   7  17        5.87       12.48     18.51 o 
   0   8  17        3.80       17.44     10.08 o 
   1   8  17        3.09        1.22     19.85 o 
   2   8  17        5.74       -9.88     15.50 o 
   0   9  17        2.89       -2.18     16.44 o 
   1   9  17        0.24        8.86     12.72 o 
   0   0  18     1167.34     1056.54     31.64 o 
   1   0  18      133.73      141.95      8.73 o 
   2   0  18        4.00        5.53      9.57 o 
   3   0  18        4.62       17.80     11.06 o 
   4   0  18       97.68       13.76     30.00 o 
   0   1  18      201.07      198.89      6.25 o 
   1   1  18      199.95      203.29      6.98 o 
   2   1  18      157.16      160.31      7.84 o 
   3   1  18       96.82       93.36     13.23 o 
   4   1  18       27.88       -3.13     16.82 o 
   0   2  18        0.02       -5.46      5.46 o 
   1   2  18      425.30      404.37      9.78 o 
   2   2  18       67.86       73.02      5.89 o 
   3   2  18       44.77       54.05      7.35 o 
   4   2  18        5.50       -6.83     17.87 o 
   0   3  18      199.58      173.69      9.90 o 
   1   3  18      132.49      129.46      6.67 o 
   2   3  18        8.56       13.16      8.02 o 
   3   3  18       15.52       19.44     13.15 o 
   4   3  18       21.56        0.07     18.84 o 
   0   4  18       68.91       69.49      6.29 o 
   1   4  18       40.95       48.17      7.59 o 
   2   4  18       95.46       84.97      7.13 o 
   3   4  18       32.40       34.29      9.28 o 
   4   4  18        4.20      -15.31     15.31 o 
   0   5  18       18.33       34.76     13.76 o 
   1   5  18       20.37       15.32      5.44 o 
   2   5  18       18.71       20.09      8.61 o 
   3   5  18        1.95       11.04     15.67 o 
   4   5  18        4.48        8.48     12.26 o 
   0   6  18       56.21       49.22      6.87 o 
   1   6  18       84.24       76.91      7.70 o 
   2   6  18        6.52       12.68     12.68 o 
   3   6  18       28.22       16.19     20.07 o 
   0   7  18        0.04       -5.16     13.61 o 
   1   7  18       30.93       23.96     25.25 o 
   2   7  18        8.08       26.55      8.56 o 
   3   7  18        0.03       13.14     18.68 o 
   0   8  18        9.35      -16.49     16.49 o 
   1   8  18       31.45       23.30     11.24 o 
   2   8  18        0.97       14.69     10.02 o 
   0   9  18        4.06       15.85     16.45 o 
   1   9  18        0.27       -8.21     31.16 o 
   1   0  19       68.64       48.59      7.66 o 
   2   0  19       11.47       13.26     10.57 o 
   3   0  19        2.40       12.98     10.71 o 
   4   0  19       42.87       31.42     24.89 o 
   0   1  19      255.42      234.53      8.03 o 
   1   1  19      545.15      587.82     16.47 o 
   2   1  19       37.15       36.93      5.53 o 
   3   1  19       24.24       23.28     11.13 o 
   4   1  19        8.10      -12.58     14.28 o 
   0   2  19       11.52       -0.99      7.26 o 
   1   2  19       49.47       50.55      4.33 o 
   2   2  19       57.39       53.91      5.91 o 
   3   2  19       47.28       47.69      6.96 o 
   4   2  19        7.05       -2.88     21.70 o 
   0   3  19      214.02      196.47      7.60 o 
   1   3  19      112.53      127.87      7.24 o 
   2   3  19      100.38       92.97     12.06 o 
   3   3  19       40.43       46.00      6.64 o 
   4   3  19        3.84      -15.03     15.81 o 
   0   4  19        9.27       11.49      5.41 o 
   1   4  19       67.57       76.65      5.96 o 
   2   4  19       16.00       16.35     11.38 o 
   3   4  19       13.77        5.33     21.91 o 
   4   4  19        9.47        5.80     30.07 o 
   0   5  19        2.26       -1.14      9.50 o 
   1   5  19      194.58      191.42      9.58 o 
   2   5  19       20.72       -0.54     12.53 o 
   3   5  19       40.13       25.22     13.26 o 
   4   5  19        2.33        4.33     18.72 o 
   0   6  19        1.65        5.46     18.47 o 
   1   6  19       11.66        6.41     12.13 o 
   2   6  19       16.98        1.59     16.91 o 
   3   6  19       21.12       34.73     10.92 o 
   0   7  19        8.17       18.01     15.81 o 
   1   7  19       13.89        2.75     25.17 o 
   2   7  19        1.83      -13.61     13.61 o 
   3   7  19        0.84       14.23     14.36 o 
   0   8  19        4.41       16.07     11.16 o 
   1   8  19        0.35        2.01     14.21 o 
   2   8  19        0.65       -0.33     14.03 o 
   0   9  19        3.20       12.34     16.93 o 
   1   9  19        0.20       -6.93     14.57 o 
   0   0  20     2108.57     2245.02     58.60 o 
   1   0  20       50.30      -10.36     17.73 o 
   2   0  20       76.84       86.33      8.58 o 
   3   0  20        2.73       21.13     14.96 o 
   4   0  20       10.56       24.75     21.49 o 
   0   1  20        1.74        3.44      5.34 o 
   1   1  20       20.81       24.42      3.58 o 
   2   1  20        9.45       11.81      8.44 o 
   3   1  20       65.40       71.58      7.70 o 
   4   1  20       27.15       31.90     10.43 o 
   0   2  20       59.93       60.29      4.71 o 
   1   2  20      117.93      110.43      5.92 o 
   2   2  20       47.35       53.82      5.59 o 
   3   2  20      111.82      107.83      8.62 o 
   4   2  20        5.58       -1.64     15.67 o 
   0   3  20       37.37       32.21     11.67 o 
   1   3  20      203.04      207.02      8.33 o 
   2   3  20       17.53        2.39     11.23 o 
   3   3  20        8.31       15.15     13.26 o 
   4   3  20        3.07       -2.41     17.23 o 
   0   4  20      178.16      182.17      8.15 o 
   1   4  20       40.78       35.13     10.60 o 
   2   4  20       24.04       26.24     12.01 o 
   3   4  20       80.02       78.05      9.46 o 
   4   4  20        2.36       16.89      9.57 o 
   0   5  20        6.44        9.15      9.50 o 
   1   5  20        2.00      -11.08     11.08 o 
   2   5  20       14.17        2.79     11.18 o 
   3   5  20       48.23       49.74     10.85 o 
   0   6  20        0.03       13.17      8.35 o 
   1   6  20       54.55       29.31     14.31 o 
   2   6  20       10.32       21.02     15.56 o 
   3   6  20       35.58       26.00     16.96 o 
   0   7  20        0.78        6.02     10.92 o 
   1   7  20       46.35       52.31     14.64 o 
   2   7  20        0.55       -3.70     12.30 o 
   3   7  20        5.22        5.76     17.02 o 
   0   8  20        0.04       -6.14     16.27 o 
   1   8  20        1.53        7.30     15.57 o 
   2   8  20        4.24       -5.73     16.64 o 
   0   9  20        8.51        8.98     29.18 o 
   1   9  20        2.29       -3.47     14.43 o 
   1   0  21      496.36      544.07     16.86 o 
   2   0  21       51.30       59.79      7.73 o 
   3   0  21      139.40      152.18     14.47 o 
   4   0  21       40.67       14.33     25.88 o 
   0   1  21      775.62      781.92     16.68 o 
   1   1  21      175.48      197.05      7.48 o 
   2   1  21       29.55       28.42      6.52 o 
   3   1  21       65.55       79.79     19.47 o 
   4   1  21       25.68        3.95     16.72 o 
   0   2  21       68.98       68.32      4.89 o 
   1   2  21       78.25       80.50     13.34 o 
   2   2  21       76.79       73.26      6.48 o 
   3   2  21       52.68       58.84     25.46 o 
   4   2  21        7.39       12.87     18.29 o 
   0   3  21      251.35      229.14      8.81 o 
   1   3  21       36.75       30.90      7.87 o 
   2   3  21      219.09      236.61     10.10 o 
   3   3  21       58.21       56.48      8.99 o 
   4   3  21        8.42        8.18     16.83 o 
   0   4  21       67.92       61.41      5.61 o 
   1   4  21        4.33      -10.24     10.24 o 
   2   4  21       49.80       45.27      6.16 o 
   3   4  21        3.71       19.33     11.20 o 
   4   4  21        1.08       -0.63     16.65 o 
   0   5  21        8.12       10.20     10.10 o 
   1   5  21        3.00       -7.78     11.35 o 
   2   5  21       54.97       56.30      7.40 o 
   3   5  21       18.28        8.97     13.52 o 
   0   6  21        6.96        0.00     11.10 o 
   1   6  21       23.18        9.71     20.10 o 
   2   6  21       13.13        2.78     16.27 o 
   3   6  21        9.46      -15.56     15.56 o 
   0   7  21      121.03      121.59     10.36 o 
   1   7  21       16.29       -1.11     21.49 o 
   2   7  21        0.38       11.06     13.54 o 
   3   7  21        4.15        8.58     30.35 o 
   0   8  21       19.25       23.82     30.14 o 
   1   8  21        7.02       10.03     10.85 o 
   2   8  21        4.09       23.33     14.76 o 
   0   9  21        9.70       15.63     12.66 o 
   0   0  22      377.00      380.81     13.65 o 
   1   0  22      206.91      221.58     11.86 o 
   2   0  22       41.56       42.91      8.37 o 
   3   0  22       13.47       10.99     19.78 o 
   4   0  22        8.12       10.92     20.92 o 
   0   1  22     1321.04     1274.43     27.58 o 
   1   1  22      273.19      263.59      8.69 o 
   2   1  22       79.24       81.12      6.02 o 
   3   1  22       27.61       25.34      7.66 o 
   4   1  22       10.40      -10.24     16.67 o 
   0   2  22      163.28      154.87      6.90 o 
   1   2  22      184.63      173.55      7.60 o 
   2   2  22      285.74      293.66     10.67 o 
   3   2  22       10.11        7.25      9.36 o 
   4   2  22       11.24        7.31     15.04 o 
   0   3  22        0.91       -5.61      7.39 o 
   1   3  22       83.31       72.83      6.14 o 
   2   3  22      282.85      289.27     11.22 o 
   3   3  22       20.67       22.78     13.18 o 
   4   3  22        1.06        5.23     14.65 o 
   0   4  22      118.04      110.23      7.12 o 
   1   4  22      281.39      287.96     10.83 o 
   2   4  22       41.96       26.44     13.05 o 
   3   4  22       12.09        9.90      9.07 o 
   4   4  22        4.68        1.14     26.98 o 
   0   5  22       53.85       49.50      6.19 o 
   1   5  22        6.09        5.27     11.03 o 
   2   5  22       67.83       89.28     15.07 o 
   3   5  22       22.09       33.67     10.21 o 
   0   6  22       91.06       80.34      8.17 o 
   1   6  22       38.01       19.34     13.46 o 
   2   6  22       10.05       17.13      9.68 o 
   3   6  22        4.96        2.31     19.68 o 
   0   7  22        5.24      -19.39     19.39 o 
   1   7  22       28.48       40.30      9.04 o 
   2   7  22       19.51      -19.03     37.34 o 
   0   8  22       29.25        5.76     14.35 o 
   1   8  22        0.84        4.89     23.08 o 
   2   8  22        0.40       -9.14     19.00 o 
   0   9  22        0.53      -16.60     18.50 o 
   1   0  23      136.11       78.13     13.13 o 
   2   0  23       48.84       54.90      8.30 o 
   3   0  23       53.60       42.06      9.86 o 
   4   0  23       12.15      -11.06     26.38 o 
   0   1  23      108.92      117.15      7.49 o 
   1   1  23        0.27        4.80      5.52 o 
   2   1  23        5.31       14.86      7.37 o 
   3   1  23        9.58       19.93      7.27 o 
   4   1  23        1.47        1.86     14.56 o 
   0   2  23       19.66       14.74      8.90 o 
   1   2  23       42.61       48.72      4.94 o 
   2   2  23      247.82      234.66     18.99 o 
   3   2  23       52.74       58.43      7.91 o 
   4   2  23        0.63        0.12     15.50 o 
   0   3  23      282.53      245.78     17.29 o 
   1   3  23       54.83       64.19     11.70 o 
   2   3  23       33.77       47.15     10.46 o 
   3   3  23       38.46       47.51     11.95 o 
   4   3  23        0.23       -9.76     23.90 o 
   0   4  23      425.21      381.54     12.01 o 
   1   4  23      136.98      137.91      8.25 o 
   2   4  23       60.85       66.57      8.16 o 
   3   4  23       45.55       28.07     13.58 o 
   4   4  23        0.41      -20.94     20.94 o 
   0   5  23        0.78       -7.45      9.54 o 
   1   5  23       57.09       73.07      8.44 o 
   2   5  23      198.13      219.34     12.14 o 
   3   5  23        0.65       11.17      8.30 o 
   0   6  23       74.10       78.34      9.26 o 
   1   6  23       14.28        6.40     14.30 o 
   2   6  23       19.85       19.18      8.07 o 
   3   6  23        3.51        3.99     16.47 o 
   0   7  23        1.62        5.72     23.01 o 
   1   7  23        7.00        3.40     20.49 o 
   2   7  23        0.08       -3.76     15.84 o 
   0   8  23       20.95        9.48     15.14 o 
   1   8  23        1.82       19.19     13.91 o 
   2   8  23        2.54       15.07     16.66 o 
   0   0  24      110.94      101.40      8.51 o 
   1   0  24      429.43      446.60     17.77 o 
   2   0  24       63.74       70.29      8.72 o 
   3   0  24        1.83        5.74     12.83 o 
   4   0  24        0.90        3.76     18.79 o 
   0   1  24       11.48       13.02      4.53 o 
   1   1  24       29.47       22.11     13.51 o 
   2   1  24       56.09       62.41      7.80 o 
   3   1  24       17.91       28.57      7.76 o 
   4   1  24       52.45       35.27     12.60 o 
   0   2  24        0.06        2.24      4.00 o 
   1   2  24       58.55       57.27      5.22 o 
   2   2  24      122.81      117.17     16.64 o 
   3   2  24        5.98      -14.21     14.21 o 
   4   2  24        8.24        3.48     21.34 o 
   0   3  24      280.06      258.56      9.69 o 
   1   3  24      121.22      130.13     16.78 o 
   2   3  24       42.69       38.10      8.51 o 
   3   3  24       26.05       23.92     17.55 o 
   4   3  24        8.13        9.26     16.74 o 
   0   4  24       16.83       18.81      9.29 o 
   1   4  24       42.93       54.69     10.57 o 
   2   4  24       54.02       59.65      7.30 o 
   3   4  24        2.19        5.98      9.60 o 
   4   4  24        3.34       10.54     14.93 o 
   0   5  24       33.25       22.78     10.78 o 
   1   5  24       19.11       19.92     11.40 o 
   2   5  24      117.40      120.51     11.06 o 
   3   5  24        9.42       13.36      9.94 o 
   0   6  24        3.06       -1.46     13.26 o 
   1   6  24        2.20        3.41      8.65 o 
   2   6  24       26.67        1.77     15.22 o 
   3   6  24        4.02       14.18     11.52 o 
   0   7  24        0.72        9.39      7.65 o 
   1   7  24        1.76        2.47     13.90 o 
   2   7  24        8.82        1.36     38.47 o 
   0   8  24        0.50      -12.77     12.77 o 
   1   8  24        3.31       11.54      8.93 o 
   1   0  25        1.57      -33.89     33.89 o 
   2   0  25        0.03       -4.54     15.32 o 
   3   0  25       25.53       47.65      9.72 o 
   4   0  25       48.13       40.28     14.40 o 
   0   1  25      154.74      149.30      7.00 o 
   1   1  25      207.72      201.47      8.63 o 
   2   1  25       70.47       75.08     17.52 o 
   3   1  25       19.91       17.77     12.73 o 
   4   1  25       23.17       -9.47     16.92 o 
   0   2  25        5.85        1.99      5.53 o 
   1   2  25      156.33      172.36      8.35 o 
   2   2  25      149.05      133.86      9.03 o 
   3   2  25       49.58       52.35      8.39 o 
   4   2  25        1.53       -9.91     11.89 o 
   0   3  25        4.19        7.35      5.31 o 
   1   3  25       31.95       29.28      5.30 o 
   2   3  25       43.94       44.69      6.68 o 
   3   3  25       59.52       56.81      9.17 o 
   4   3  25        1.20       13.33     17.17 o 
   0   4  25       36.21       41.79     15.99 o 
   1   4  25      175.83      166.62      9.11 o 
   2   4  25       12.48        5.72     11.77 o 
   3   4  25        0.92        4.72     17.30 o 
   0   5  25       15.07        8.62      6.67 o 
   1   5  25        1.77       -4.05      9.72 o 
   2   5  25        4.27        4.81     11.74 o 
   3   5  25        1.21      -16.48     16.48 o 
   0   6  25        9.38       19.25     11.60 o 
   1   6  25        8.79      -18.65     18.65 o 
   2   6  25        2.89        8.09     13.25 o 
   3   6  25       11.47       22.77     15.16 o 
   0   7  25        1.24       10.21     13.19 o 
   1   7  25        9.02      -11.13     13.15 o 
   2   7  25        4.48       13.66     14.49 o 
   0   8  25        0.64      -16.37     17.51 o 
   1   8  25       11.88        3.20     22.09 o 
   0   0  26      249.68      264.58     13.28 o 
   1   0  26      136.04      136.38     10.36 o 
   2   0  26        8.45       11.63      9.64 o 
   3   0  26        3.75      -14.96     23.33 o 
   4   0  26        0.02       11.63     20.14 o 
   0   1  26       57.49       58.57      5.31 o 
   1   1  26      135.54      143.22      7.59 o 
   2   1  26       38.03       72.56     26.59 o 
   3   1  26        9.81        5.03     12.27 o 
   4   1  26        9.76      -16.86     23.44 o 
   0   2  26        4.14        4.10      7.01 o 
   1   2  26      202.58      203.61      8.55 o 
   2   2  26      133.74      130.08      8.90 o 
   3   2  26       25.54       30.39      7.74 o 
   4   2  26        3.04      -10.32     17.75 o 
   0   3  26      394.51      366.23     11.82 o 
   1   3  26      691.72      714.74     16.05 o 
   2   3  26        7.00       18.14      6.73 o 
   3   3  26       18.29       13.04     15.27 o 
   4   3  26       16.38        4.60     33.29 o 
   0   4  26      173.59      190.37      9.73 o 
   1   4  26       47.71       33.49     18.05 o 
   2   4  26       37.90       42.27     10.07 o 
   3   4  26       31.39       32.26      8.70 o 
   0   5  26        0.29       13.36      9.71 o 
   1   5  26       49.47       45.78      9.11 o 
   2   5  26       26.99       18.76     15.00 o 
   3   5  26        7.24        5.07     14.20 o 
   0   6  26       36.56       32.08     18.86 o 
   1   6  26       41.57       60.05     20.11 o 
   2   6  26        2.05       12.66     12.77 o 
   3   6  26        4.91       17.36     15.50 o 
   0   7  26       21.88       16.69     13.55 o 
   1   7  26        0.49       -1.34     26.94 o 
   2   7  26        0.13      -15.72     15.72 o 
   0   8  26       17.60       13.50     16.78 o 
   1   8  26        8.40       17.43     17.38 o 
   1   0  27        1.58      -20.14     20.14 o 
   2   0  27        0.01       -9.57     13.61 o 
   3   0  27       98.05      103.99     14.04 o 
   4   0  27        0.68       15.74     24.89 o 
   0   1  27       11.32       19.72     11.95 o 
   1   1  27        3.10        1.06      8.58 o 
   2   1  27       17.27       15.84     11.23 o 
   3   1  27       17.46       -1.00     14.43 o 
   4   1  27        4.91       16.10     12.18 o 
   0   2  27        0.71        5.04      7.61 o 
   1   2  27       76.73       82.58      6.52 o 
   2   2  27      170.22      192.29      9.54 o 
   3   2  27       11.87       23.13      9.21 o 
   4   2  27        1.47        6.19     15.29 o 
   0   3  27       44.32       44.88      6.24 o 
   1   3  27      179.07      182.39      9.63 o 
   2   3  27       87.79       89.67      8.10 o 
   3   3  27       11.05        1.56      9.38 o 
   4   3  27        2.57       -2.63     15.18 o 
   0   4  27      704.30      688.61     17.35 o 
   1   4  27      641.71      651.63     16.79 o 
   2   4  27        6.28       27.55     17.05 o 
   3   4  27        9.05       -0.65     17.94 o 
   0   5  27       74.16       61.97     15.39 o 
   1   5  27       95.12       83.67      9.43 o 
   2   5  27       17.81       10.45     11.48 o 
   3   5  27       16.66      -20.22     20.22 o 
   0   6  27       14.35       31.38     19.08 o 
   1   6  27       13.85        2.01     13.74 o 
   2   6  27       13.03       24.66      9.26 o 
   3   6  27        1.12       -2.14     19.28 o 
   0   7  27        1.11        6.92      9.49 o 
   1   7  27        5.27       -5.89     20.14 o 
   2   7  27        2.01       -1.41     15.38 o 
   0   8  27        5.24       -1.94     16.22 o 
   1   8  27        4.64      -18.49     18.49 o 
   0   0  28      186.95      191.14     11.78 o 
   1   0  28        3.49        7.73      5.60 o 
   2   0  28       85.73       94.06     10.57 o 
   3   0  28       23.92       -3.12     21.42 o 
   4   0  28       10.01       20.00     23.68 o 
   0   1  28        0.91       11.70      6.93 o 
   1   1  28       66.39       67.53      6.29 o 
   2   1  28       24.24       26.06      7.48 o 
   3   1  28       35.42        5.87     16.55 o 
   4   1  28        5.94       11.25     16.17 o 
   0   2  28      108.51      102.09      7.77 o 
   1   2  28       55.73       62.57      7.98 o 
   2   2  28       69.42       71.85      7.84 o 
   3   2  28       37.53       19.31     18.23 o 
   4   2  28        5.03       -1.99     18.10 o 
   0   3  28      401.65      344.07     12.26 o 
   1   3  28      380.23      398.80     14.45 o 
   2   3  28       11.64        1.74     22.27 o 
   3   3  28        5.87       21.88      8.52 o 
   4   3  28        0.58       12.41     17.05 o 
   0   4  28      212.09      210.46     18.13 o 
   1   4  28       38.48       11.29     14.22 o 
   2   4  28       32.16       40.81      9.47 o 
   3   4  28        2.68      -14.48     14.48 o 
   0   5  28       50.64       37.57      6.56 o 
   1   5  28       82.30       89.18      8.85 o 
   2   5  28       36.78       44.91     19.89 o 
   3   5  28        1.73      -11.32     41.41 o 
   0   6  28        8.87       14.67     11.82 o 
   1   6  28        1.03        3.22      6.36 o 
   2   6  28        8.50       15.65     11.63 o 
   3   6  28        4.10      -25.74     27.80 o 
   0   7  28        0.23       -7.51     15.86 o 
   1   7  28       13.35        5.75     14.05 o 
   2   7  28        1.75       -7.69     16.78 o 
   0   8  28        3.48       -5.60     28.61 o 
   1   8  28        0.54        6.41     15.89 o 
   1   0  29       11.81        0.00     12.84 o 
   2   0  29       21.44      -22.34     22.34 o 
   3   0  29        0.05       16.03     17.23 o 
   4   0  29        0.06       -4.04     19.57 o 
   0   1  29       26.15       31.72      6.45 o 
   1   1  29       17.63       17.37     10.53 o 
   2   1  29       23.49       20.44      9.04 o 
   3   1  29       78.07       92.98      9.95 o 
   4   1  29        2.08        2.38     10.83 o 
   0   2  29      465.80      432.28     12.91 o 
   1   2  29      139.74      134.29     14.33 o 
   2   2  29      235.86      241.36     13.34 o 
   3   2  29        3.84       -9.90     14.14 o 
   4   2  29        0.58       14.88     20.99 o 
   0   3  29      195.39      189.13     18.03 o 
   1   3  29       32.22       10.74     23.37 o 
   2   3  29       41.79       35.00     25.35 o 
   3   3  29        2.64        6.68     11.67 o 
   0   4  29      174.37      203.11      9.85 o 
   1   4  29       41.73       48.99     10.50 o 
   2   4  29        7.32       14.22     13.90 o 
   3   4  29       19.67       32.75     16.11 o 
   0   5  29        7.35        5.74     10.09 o 
   1   5  29       49.01       19.60     10.57 o 
   2   5  29       17.00       34.68      9.57 o 
   3   5  29        7.10       18.22     14.30 o 
   0   6  29        8.27       31.41      9.22 o 
   1   6  29        4.39       -1.23     21.91 o 
   2   6  29       13.43       21.14      9.84 o 
   0   7  29       13.69       -3.36     18.37 o 
   1   7  29        0.68       12.00     11.99 o 
   2   7  29        4.06      -14.66     18.93 o 
   0   8  29        0.53       -9.09     12.04 o 
   1   8  29        4.65       13.08     23.54 o 
   0   0  30       82.10       72.78     10.43 o 
   1   0  30        3.85      -14.39     14.39 o 
   2   0  30       31.35       33.47     10.71 o 
   3   0  30        0.01       -6.52     19.07 o 
   4   0  30        3.53        7.09     10.49 o 
   0   1  30        2.79        5.53      5.61 o 
   1   1  30        1.84       -9.42      9.42 o 
   2   1  30       19.34       19.51      7.66 o 
   3   1  30       12.60       17.95      9.96 o 
   4   1  30        0.51      -14.57     18.79 o 
   0   2  30       59.88       58.70      7.32 o 
   1   2  30       74.86       71.73      6.97 o 
   2   2  30       54.55       56.44     29.68 o 
   3   2  30       13.54       26.71     11.91 o 
   4   2  30        5.47      -12.11     29.92 o 
   0   3  30      278.32      266.73     11.54 o 
   1   3  30      167.56      160.65     13.41 o 
   2   3  30      100.38       98.22      9.40 o 
   3   3  30       11.73       13.89     10.71 o 
   0   4  30      170.43      192.65     10.53 o 
   1   4  30       42.18       20.62      9.13 o 
   2   4  30       37.73       36.16      8.29 o 
   3   4  30        2.24        2.17     24.68 o 
   0   5  30       14.90       21.89     31.02 o 
   1   5  30       22.56       34.12     10.11 o 
   2   5  30       30.55       29.56     15.05 o 
   3   5  30        2.17      -13.83     17.85 o 
   0   6  30        8.06       21.00     14.12 o 
   1   6  30        2.91       10.26      7.37 o 
   2   6  30        0.95        1.73     13.34 o 
   0   7  30        1.48        1.48     13.33 o 
   1   7  30        0.37      -16.74     16.74 o 
   2   7  30        1.85        5.81     16.95 o 
   0   8  30        3.42       10.35     16.69 o 
   1   0  31       52.36       32.20     19.79 o 
   2   0  31       41.50       33.83     10.78 o 
   3   0  31       55.62       68.87     14.47 o 
   4   0  31        0.70       -4.18     17.37 o 
   0   1  31       11.98        0.74     10.62 o 
   1   1  31        5.07       -8.63     10.73 o 
   2   1  31        7.27       -9.56     13.71 o 
   3   1  31        9.50       16.81      9.89 o 
   4   1  31        2.80        1.46     17.78 o 
   0   2  31       59.27       53.38      6.41 o 
   1   2  31      170.00      184.68     23.59 o 
   2   2  31       15.47        8.90     11.47 o 
   3   2  31        7.62       16.41      8.96 o 
   0   3  31      652.61      659.47     19.02 o 
   1   3  31       98.77       96.03      9.22 o 
   2   3  31       24.75        5.92     15.91 o 
   3   3  31        2.69       -5.31     14.95 o 
   0   4  31      831.90      779.86     40.66 o 
   1   4  31      144.04      150.61     10.33 o 
   2   4  31       37.67       37.00     18.76 o 
   3   4  31        1.93      -11.69     12.52 o 
   0   5  31        7.85        0.06     16.66 o 
   1   5  31       18.05       28.98      8.60 o 
   2   5  31       27.04       40.11     11.32 o 
   3   5  31        9.85        5.83     17.27 o 
   0   6  31        3.51      -13.58     13.58 o 
   1   6  31        0.13       17.30      8.69 o 
   2   6  31       19.46       30.78     11.72 o 
   0   7  31        1.22       -4.48     17.20 o 
   1   7  31        1.98       13.66     15.39 o 
   0   8  31        6.18        9.93     16.03 o 
   0   0  32       37.39       40.50      7.52 o 
   1   0  32       41.27       -2.41     21.77 o 
   2   0  32        0.29        5.60     15.74 o 
   3   0  32       15.62        0.00     22.20 o 
   4   0  32        0.31       12.91     24.68 o 
   0   1  32       32.03       31.85     11.74 o 
   1   1  32        0.08       -1.16     10.60 o 
   2   1  32      106.26      101.89     23.27 o 
   3   1  32       60.27       28.86     36.81 o 
   0   2  32       60.20       58.76      8.37 o 
   1   2  32      260.67      254.19     11.45 o 
   2   2  32       24.43        3.76     26.27 o 
   3   2  32        1.01      -14.50     14.50 o 
   0   3  32      564.39      563.44     33.12 o 
   1   3  32       25.99        6.94     16.17 o 
   2   3  32       13.32       26.38      8.62 o 
   3   3  32        2.81        9.72     16.24 o 
   0   4  32      146.23      154.03     10.06 o 
   1   4  32       63.55       88.66      9.20 o 
   2   4  32       10.45        5.93     11.65 o 
   3   4  32        0.16       -9.70     15.94 o 
   0   5  32       40.17       29.47     15.77 o 
   1   5  32       78.04       79.18      9.68 o 
   2   5  32       12.19        9.15     16.46 o 
   3   5  32        3.34       -7.37     16.63 o 
   0   6  32        1.61        9.17     13.96 o 
   1   6  32       17.63       23.60     15.61 o 
   2   6  32        0.43      -11.97     16.12 o 
   0   7  32        0.05        4.16     16.61 o 
   1   7  32        1.80       -8.01     15.04 o 
   1   0  33        3.19      -12.34     17.30 o 
   2   0  33        4.30        5.74     14.61 o 
   3   0  33       12.96       24.54     19.50 o 
   0   1  33       17.16       22.21     10.34 o 
   1   1  33       22.29       23.44      7.79 o 
   2   1  33      115.20      108.05     10.62 o 
   3   1  33       14.45       28.47      9.44 o 
   0   2  33      321.70      299.12     30.07 o 
   1   2  33      442.98      458.96     14.41 o 
   2   2  33       78.84       88.15      9.33 o 
   3   2  33        3.40       19.50      8.56 o 
   0   3  33      110.54      159.09     19.58 o 
   1   3  33      158.23      181.76     19.55 o 
   2   3  33       22.33       29.27     11.99 o 
   3   3  33        2.47       -8.99     15.51 o 
   0   4  33       20.86       29.48      8.21 o 
   1   4  33        4.09       -4.29     25.63 o 
   2   4  33        3.89       -3.35     12.38 o 
   3   4  33        0.50       16.46     14.81 o 
   0   5  33       83.68       83.71      8.65 o 
   1   5  33       74.13       86.78      9.21 o 
   2   5  33        0.31      -12.17     16.61 o 
   0   6  33       14.48        5.81     15.71 o 
   1   6  33       10.92      -14.38     17.17 o 
   2   6  33       16.85       12.56     17.86 o 
   0   7  33        1.84        3.44     27.80 o 
   1   7  33       19.34       40.50     18.49 o 
   0   0  34        2.85      -12.13     14.75 o 
   1   0  34        0.47      -17.51     17.51 o 
   2   0  34        8.83      -25.24     25.24 o 
   3   0  34       48.32       21.56     27.80 o 
   0   1  34       11.99       14.85      9.01 o 
   1   1  34       19.52       32.92     14.93 o 
   2   1  34       41.17       63.79     10.25 o 
   3   1  34        8.06        6.24     10.32 o 
   0   2  34       57.34       62.48      7.32 o 
   1   2  34       21.99        0.00     15.00 o 
   2   2  34        0.82        1.62     12.58 o 
   3   2  34        5.27       -5.91     15.98 o 
   0   3  34       36.74       32.29      6.84 o 
   1   3  34       29.01       27.97     25.81 o 
   2   3  34       21.38       19.49      7.54 o 
   3   3  34       15.78       20.01     13.86 o 
   0   4  34        3.06        5.96     11.26 o 
   1   4  34      100.29      107.33     10.22 o 
   2   4  34        5.53       13.65     12.16 o 
   3   4  34        1.24       20.76     12.02 o 
   0   5  34       27.43       12.62      7.97 o 
   1   5  34       29.99       25.42     16.40 o 
   2   5  34        5.87      -10.28     18.86 o 
   0   6  34        0.60       18.33     11.41 o 
   1   6  34        0.97       18.09     14.69 o 
   2   6  34       23.18       27.93     30.71 o 
   0   7  34        4.43       18.14     16.22 o 
   1   7  34        1.87        1.43     13.39 o 
   1   0  35        7.56       21.20     14.96 o 
   2   0  35        2.49        0.00     24.68 o 
   3   0  35       11.84        7.37     24.39 o 
   0   1  35       13.49       12.76     13.14 o 
   1   1  35        4.66       10.44     12.63 o 
   2   1  35       76.96       69.57     13.01 o 
   3   1  35        9.43       -2.65     16.66 o 
   0   2  35        2.45        3.88     10.03 o 
   1   2  35       37.77       23.63     13.99 o 
   2   2  35       15.13        7.86     14.44 o 
   3   2  35        6.78        8.88     16.62 o 
   0   3  35       47.11       24.84     14.36 o 
   1   3  35      152.62      180.55     20.65 o 
   2   3  35        4.07        8.26     14.06 o 
   3   3  35        2.16      -21.00     25.78 o 
   0   4  35       22.39       21.48      8.42 o 
   1   4  35      105.39       95.51     10.26 o 
   2   4  35       47.52       77.87     15.25 o 
   3   4  35        5.71       12.01     11.16 o 
   0   5  35        4.40       11.72     13.74 o 
   1   5  35       23.61       33.42     11.85 o 
   2   5  35       14.25        4.57     14.23 o 
   0   6  35        1.37        4.82     15.14 o 
   1   6  35        8.93       11.56     14.11 o 
   2   6  35        8.77       16.27     17.32 o 
   0   7  35        0.00       -8.52     16.56 o 
   1   7  35        1.89        1.51     30.42 o 
   0   0  36       58.18       38.51     10.07 o 
   1   0  36        4.11        0.00     16.45 o 
   2   0  36       28.99       33.05     12.76 o 
   3   0  36        4.80      -15.03     23.19 o 
   0   1  36       18.89       20.26     16.52 o 
   1   1  36       41.44       48.34     40.92 o 
   2   1  36       76.36       95.46     11.70 o 
   3   1  36       33.22       32.06     19.30 o 
   0   2  36       99.40      118.78     10.32 o 
   1   2  36       64.28       60.30     25.14 o 
   2   2  36       58.67       62.81      8.98 o 
   3   2  36        0.27       19.43     13.92 o 
   0   3  36        4.19        1.52     10.77 o 
   1   3  36       61.89       56.29      9.25 o 
   2   3  36        7.40        7.56      9.95 o 
   3   3  36        4.39       12.68     16.39 o 
   0   4  36       10.50        0.00     11.38 o 
   1   4  36       12.49       -4.39     22.94 o 
   2   4  36        3.84       -4.02     14.99 o 
   3   4  36        9.64       11.61     24.71 o 
   0   5  36        0.18       13.61     14.84 o 
   1   5  36       38.07       35.04      8.87 o 
   2   5  36        6.63      -13.41     21.70 o 
   0   6  36        1.96        1.89      9.84 o 
   1   6  36       11.51        5.99     17.67 o 
   2   6  36        6.53        4.33     23.90 o 
   0   7  36        2.22      -11.83     11.83 o 
   1   0  37       17.83      -11.35     21.20 o 
   2   0  37       23.50      -19.29     23.69 o 
   3   0  37       53.91       53.90     14.82 o 
   0   1  37        2.38        2.81     16.45 o 
   1   1  37      142.65      114.60     26.57 o 
   2   1  37       56.39       62.01     28.12 o 
   3   1  37        5.22       10.20     14.00 o 
   0   2  37      106.08       93.21     12.41 o 
   1   2  37      186.14      209.21     11.49 o 
   2   2  37       24.08       39.61      9.11 o 
   3   2  37        3.10      -17.79     17.79 o 
   0   3  37      148.12      163.61     15.93 o 
   1   3  37       13.75       19.71     10.42 o 
   2   3  37       14.01       10.21     24.61 o 
   3   3  37       11.18       13.80     18.91 o 
   0   4  37        3.25        4.72     11.54 o 
   1   4  37        6.26       12.25      9.46 o 
   2   4  37        3.71        4.70      9.95 o 
   0   5  37       29.58       45.91     14.15 o 
   1   5  37       19.13       11.31     16.47 o 
   2   5  37       52.44       67.67     11.18 o 
   0   6  37        0.26       12.94     17.51 o 
   1   6  37        9.61       21.88     10.00 o 
   0   0  38      299.64      283.69     17.25 o 
   1   0  38       43.21       29.29     26.52 o 
   2   0  38       11.02      -19.85     24.32 o 
   3   0  38        5.37       -3.97     21.20 o 
   0   1  38       18.01       24.52     10.96 o 
   1   1  38       51.29       38.97     22.20 o 
   2   1  38        0.75      -15.00     36.80 o 
   3   1  38       10.74       21.42     15.85 o 
   0   2  38       82.72       90.36     15.11 o 
   1   2  38        6.83       10.80     11.93 o 
   2   2  38       23.53       21.93     19.43 o 
   3   2  38        4.35        4.89     28.47 o 
   0   3  38        1.11       -1.22     12.95 o 
   1   3  38        4.42        2.70     13.33 o 
   2   3  38        6.33       12.25     21.38 o 
   3   3  38        0.10        4.31     10.89 o 
   0   4  38        6.96        9.39     16.20 o 
   1   4  38        2.30       14.67     14.11 o 
   2   4  38       12.28       34.87      9.94 o 
   0   5  38       56.83       48.01     10.58 o 
   1   5  38        6.72        0.00     13.70 o 
   2   5  38        0.09        0.81     12.37 o 
   0   6  38        0.14        3.40     13.51 o 
   1   6  38       28.73       21.01     17.06 o 
   1   0  39        4.47      -29.00     29.00 o 
   2   0  39       21.48        3.40     25.25 o 
   3   0  39       19.50       12.13     27.02 o 
   0   1  39       18.31       11.50     10.95 o 
   1   1  39       86.90       76.37      9.78 o 
   2   1  39        3.74      -13.44     16.12 o 
   3   1  39        4.38       18.82     11.06 o 
   0   2  39        2.98       15.25     10.92 o 
   1   2  39       12.17        6.38     26.84 o 
   2   2  39       22.54        9.16     17.76 o 
   3   2  39       23.76       20.54     12.14 o 
   0   3  39       32.80       25.92      8.69 o 
   1   3  39        5.70       11.50      9.34 o 
   2   3  39       47.38       62.92      9.67 o 
   0   4  39        2.75        5.20     17.12 o 
   1   4  39        3.44        0.00     14.44 o 
   2   4  39        4.21       11.80     23.54 o 
   0   5  39       20.04       -5.21     18.24 o 
   1   5  39        1.00       20.92     11.33 o 
   2   5  39        6.57       15.18      9.56 o 
   0   6  39        2.58        5.37     15.72 o 
   1   6  39        1.54        6.36     25.49 o 
   0   0  40        7.83       18.01     10.57 o 
   1   0  40        8.23       -9.36     22.34 o 
   2   0  40        0.19      -26.24     26.24 o 
   3   0  40       39.45       16.52     34.54 o 
   0   1  40       62.63       58.35     39.82 o 
   1   1  40        8.89      -18.31     18.31 o 
   2   1  40       19.95      -15.31     16.90 o 
   3   1  40        0.71        3.04     18.72 o 
   0   2  40        3.58        6.71      8.26 o 
   1   2  40        1.31      -11.13     14.19 o 
   2   2  40       23.39       43.17     10.72 o 
   3   2  40        5.61        0.46     19.47 o 
   0   3  40        3.32       16.25     13.19 o 
   1   3  40        2.12      -16.50     16.50 o 
   2   3  40        0.92      -17.98     17.98 o 
   0   4  40        3.55       -4.06     13.91 o 
   1   4  40       31.90       38.82     12.11 o 
   2   4  40        3.21       -4.53     16.77 o 
   0   5  40        2.26      -17.87     17.87 o 
   1   5  40        1.57       10.23     12.58 o 
   0   6  40        0.00        2.85     16.66 o 
   1   6  40        5.79       10.19     27.90 o 
   1   0  41        0.57      -25.81     28.15 o 
   2   0  41       26.93       33.97     11.42 o 
   3   0  41       11.24      -29.57     30.77 o 
   0   1  41       43.77       -5.93     25.06 o 
   1   1  41       16.48       21.04     15.81 o 
   2   1  41       29.00        9.39     34.04 o 
   3   1  41       15.18        4.90     17.48 o 
   0   2  41        8.41       10.90     14.54 o 
   1   2  41        9.46       -9.47     17.37 o 
   2   2  41       10.34       -8.62     24.29 o 
   0   3  41       20.16       -5.08     33.97 o 
   1   3  41       19.66       12.64     17.82 o 
   2   3  41        2.99        7.08      8.57 o 
   0   4  41       14.69       18.15     13.49 o 
   1   4  41        3.53       24.40      9.12 o 
   2   4  41       10.95       16.05     12.11 o 
   0   5  41        0.01       -4.01     17.62 o 
   1   5  41        4.83      -17.84     17.84 o 
   0   6  41        7.31       23.90      9.99 o 
   0   0  42       52.96       40.28     12.55 o 
   1   0  42      107.91      106.54     16.74 o 
   2   0  42        2.12      -25.17     25.17 o 
   0   1  42      125.88      136.28     13.43 o 
   1   1  42        1.40        1.21      9.93 o 
   2   1  42        7.94      -10.71     37.40 o 
   0   2  42        8.34       14.29     10.00 o 
   1   2  42        0.49        2.11     20.78 o 
   2   2  42       21.83       22.27     17.49 o 
   0   3  42       26.41       33.38      8.72 o 
   1   3  42       16.74       32.65      8.82 o 
   2   3  42        9.58       13.99     14.82 o 
   0   4  42        8.61       20.45     13.86 o 
   1   4  42        2.01        7.73      9.50 o 
   2   4  42        4.55        6.55     29.57 o 
   0   5  42        1.79        1.34     14.40 o 
   1   5  42        8.27        6.29     17.20 o 
   1   0  43        9.21      -36.16     36.16 o 
   2   0  43        2.95       11.42     25.53 o 
   0   1  43       39.58        7.98     31.74 o 
   1   1  43       14.64       12.68     12.73 o 
   2   1  43       17.30       28.81     16.65 o 
   0   2  43        1.01       -6.37     13.76 o 
   1   2  43       32.14       30.66     10.77 o 
   2   2  43       33.26       45.72     13.23 o 
   0   3  43        1.75      -10.99     16.20 o 
   1   3  43        4.22        2.91     18.65 o 
   2   3  43        8.45        0.66     14.36 o 
   0   4  43        0.11       12.64     14.55 o 
   1   4  43       19.07       24.43     12.56 o 
   0   5  43        4.36       -2.11     11.88 o 
   1   5  43        8.87       13.05     17.02 o 
   0   0  44        5.85      -24.61     24.61 o 
   1   0  44       15.74       14.18     28.36 o 
   2   0  44        1.11        7.80     22.12 o 
   0   1  44        4.83      -10.16     16.29 o 
   1   1  44        4.69      -18.19     18.19 o 
   2   1  44        5.42       15.25     15.50 o 
   0   2  44       11.51       15.19     13.29 o 
   1   2  44        8.80       -2.22     14.83 o 
   2   2  44        5.93       -5.44     32.33 o 
   0   3  44       20.79       25.51     10.66 o 
   1   3  44       16.57       25.05     11.56 o 
   2   3  44        3.59      -15.42     19.00 o 
   0   4  44        1.76       -5.84     15.62 o 
   1   4  44        0.23       18.29      9.14 o 
   0   5  44        1.33       26.69     18.59 o 
   1   0  45        4.13       -3.62     23.40 o 
   2   0  45        1.94      -16.10     20.49 o 
   0   1  45        2.51        0.00     15.69 o 
   1   1  45       11.23        0.31     18.01 o 
   2   1  45        0.89      -17.82     28.36 o 
   0   2  45       22.14       31.02     11.71 o 
   1   2  45        1.81       -5.52     32.12 o 
   2   2  45        0.18       11.38     28.75 o 
   0   3  45        3.65        0.28     16.34 o 
   1   3  45       10.73       -2.01     29.57 o 
   0   4  45        0.70        0.00     11.45 o 
   1   4  45       10.71       12.24     16.01 o 
   0   0  46       46.26        3.62     28.37 o 
   1   0  46        0.82        7.52     19.15 o 
   2   0  46        4.86       16.52     24.11 o 
   0   1  46        0.95        4.27      9.43 o 
   1   1  46       27.07       12.47     11.12 o 
   2   1  46        5.48       -7.38     15.98 o 
   0   2  46       15.24       25.16     11.49 o 
   1   2  46        0.97       -5.45     18.73 o 
   2   2  46        0.91       21.23     16.21 o 
   0   3  46       13.99       32.83     10.28 o 
   1   3  46       12.26        8.08     16.20 o 
   0   4  46        2.20        9.60     13.41 o 
   1   4  46        3.21       -8.34     15.09 o 
   1   0  47        0.10      -11.63     24.18 o 
   2   0  47        1.09       12.76     24.39 o 
   0   1  47        6.55      -16.49     16.49 o 
   1   1  47        8.10        0.11     15.86 o 
   2   1  47        0.70       -5.99     15.53 o 
   0   2  47        7.65       19.88     15.02 o 
   1   2  47        3.33       13.92     10.88 o 
   0   3  47        6.61       10.24     17.01 o 
   1   3  47        6.50      -16.87     18.76 o 
   0   4  47        5.48       21.71     16.01 o 
   0   0  48       25.17       -3.90     24.75 o 
   1   0  48        0.05       15.95     18.72 o 
   0   1  48        0.01        1.68     23.40 o 
   1   1  48        1.45      -10.14     17.17 o 
   0   2  48        9.11        6.82     21.95 o 
   1   2  48       17.58        1.70     17.57 o 
   0   3  48       13.72        8.70     19.47 o 
   1   3  48       10.25       14.84     16.59 o 
                                                 
